# Supplementary material for: A Meta-Analysis of Obesity and Risk of Colorectal Cancer in Patients with Lynch Syndrome: The Impact of Sex and Genetics
Source: Nutrients. 2021 May 20;13(5):1736. doi: 10.3390/nu13051736 (PMC8160758; doi:10.3390/nu13051736)
Supplement: Supplementary file 1 [file nutrients-13-01736-s001.zip]

Archive with 1 entries (1 files):
- nutrients-1204737-supplementary.pdf
